# Supplementary material for: Deep Metric Learning for Scalable Gait-Based Person Re-Identification Using Force Platform Data
Source: Sensors (Basel). 2023 Mar 23;23(7):3392. doi: 10.3390/s23073392 (PMC10099366; doi:10.3390/s23073392)
Supplement: Supplementary file 1 [file sensors-23-03392-s001.zip]

Archive with 1 entries (1 files):
- sensors-2257534-supplementary.pdf
